# Supplementary material for: Copper-Free Halodediazoniation of Arenediazonium Tetrafluoroborates in Deep Eutectic Solvents-like Mixtures
Source: Molecules. 2022 Mar 15;27(6):1909. doi: 10.3390/molecules27061909 (PMC8950527; doi:10.3390/molecules27061909)
Supplement: Supplementary file 1 [file molecules-27-01909-s001.zip]

Archive with 1 entries (1 files):
- molecules-1629013-supplementary.pdf
